# Supplementary material for: Verticillium dahliae PevD1, an Alt a 1-like protein, targets cotton PR5-like protein and promotes fungal infection
Source: J Exp Bot. 2018 Oct 5;70(2):613–26. doi: 10.1093/jxb/ery351 (PMC6322577; doi:10.1093/jxb/ery351)
Supplement: Supplementary Table [file ery351_suppl_supplementary_table_s1.xlsx]

## Sheet: Sheet1
Table S1. Primers used in the study
Names	Primer sequence (5’-3’)	Description
Fungal biomass detection
VdEF1αF	TGAGTTCGAGGCTGGTATCT	V.dahliae EF-1α gene used for fungal biomass detection
VdEF1αR	CACTTGGTGGTGTCCATCTT
Gh18SF	CGGCTACCACATCCAAGGAA	Cotton 18S gene used for fungal biomass detection
Gh18SR	TGTCACTACCTCCCCGTGTCA
Plasmid construction
Strep-pevd1-HAαF	GAATTCTGGTCTCACCCGCAGTTCGAAAAAGCCCCCGCGTCTCCCGGCTC	PevD1 including a Strep tag in N-terminal and a HA tag in C-terminal without signal peptide inserted into plasmid pPICZαA
Strep-pevd1-HAαR	TCTAGATCATACCCGTACGACGTTCCGGACTACGCGAGCCTCGGCGGGAGCGT
Strep-pevd1a-HAαF	As same as Strep-pevd1-HAαF	PevD1a with a Strep tag in N-terminal and a HA tag in C-terminal, PevD1a inserted into plasmid pPICZαA
Strep-pevd1a-HAαR	TCTAGATCATACCCGTACGACGTTCCGGACTACGCGAGTGCCGTAGAAGCCGACGG
Strep-pevd1b-HAαF	GAATTCTGGTCTCACCCGCAGTTCGAAAAAGGCGAGATCTTCACCCACTG	PevD1b with a Strep tag in N-terminal and a HA tag in C-terminal, PevD1b inserted into plasmid pPICZαA
Strep-pevd1b-HAαR	As same as Strep-pevd1-HAαR
GhPR5F	GGATCCGCGCGCTTTGAAATCCGCAA	GhPR5 gene without the signal sequence and the vacuole targeting sequence inserted into plasmid pRSETA
GhPR5R	CTCGAGTTATGAGCCTCGGGGGCAAAACA
Gene deletion and complementation
HygF	GTTGGAGTGGGTTGTAGTTTTTGAAGGAGCATTTTTGGGC	1800-bp hygromycin resistance cassette
HygR	TTCTATCCGAAATGCAACGCTTATCTTTGCGAACCCAGGG
pevd1uF	CCTCTTTGGGCCAACTCTCG	1000-bp 5’ region of pevd1
pevd1uR	TTTGATGTTGGGTGAGGTTG
pevd1dF	GCGTTGCATTTCGGATAGAA	1000-bp 3’ region of pevd1
pevd1dR	TAGTTAGCGGCGATCCTGTT
NestF	GGGGACAAGTTTGTACAAAAAAGCAGGCTCCTCTTTGGGCCAACTCTCG	Fusion of pevd1u+Hyg+pevd1d
NestR	GGGGACCACTTTGTACAAGAAAGCTGGGTTAGTTAGCGGCGATCCTGTT
pevd1-ResF	GGATCCCACGACGAAGCCTAACCCAG	Amplification of 1000-bp 5’ region of pevd1 + pevd1 + 1000-bp 3’ region of pevd1
pevd1-ResR	TCTAGATAGTTAGCGGCGATCCTGTT
pevd1aF	GTTGGAGTGGGTTGTAGTTTATGCAGTTCACCCTCGCCGC	Amplification of pevd1a (containing SP and Termination codon TAA)
pevd1aR	TTCTATCCGAAATGCAACGCTTAGGCAAGGCCGAGCTCGTGGT
pevd1-ResaF	GGATCCCACGACGAAGCCTAACCCAG	Amplification of 1000-bp 5’ region of pevd1 + pevd1a + 1000-bp 3’ region of pevd1
pevd1-ResaR	TCTAGATAGTTAGCGGCGATCCTGTT
pevd1bF	ATGCAGTTCACCCTCGCCGCCGCCGCCGCCCTCTTTGGCGCCTCTGCCCTCGCGGTCGGCTTCTACGGCACTGG	Amplification of pevd1b (containing SP and Termination codon TAA)
pevd1bR	TTAAGCCTCGGCGGGAGCGT
pevd1bF2	GTTGGAGTGGGTTGTAGTTTATGCAGTTCACCCTCGCCGC	Amplification of pevd1b (containing adaptors with 5’ and 3’ regions of pevd1)
pevd1bR2	TTCTATCCGAAATGCAACGCTTAAGCCTCGGCGGGAGCGT
pevd1-ResbF	GGATCCCACGACGAAGCCTAACCCAG	Amplification of 1000-bp 5’ region of pevd1 + pevd1b + 1000-bp 3’ region of pevd1
pevd1-ResbR	TCTAGATAGTTAGCGGCGATCCTGTT
1F	CAACCTCACCCAACATCAAA	For detection of mutant
1R	TTCTATCCGAAATGCAACGC
3F	ATGCAGTTCACCCTCGCCGC	For detection of mutant
3R	TTAAGCCTCGGCGGGAGCGT
aF	ATGCAGTTCACCCTCGCCGC	For detection of mutant
aR	TTAAGTGCCGTAGAAGCCGA
bF	ATGCAGTTCACCCTCGCCGC	For detection of mutant
bR	TTAAGCCTCGGCGGGAGCGT
Gene expression analysis
pevd1F	CTTCCAACGTCATCACCT	Validation of pevd1 gene transcription level in Verticillium dahliae
pevd1R	CTCAGAGCGAACTCATACT
GhPR5F	GGACCATCGATGTGCCTGC	Validation of GhPR5 gene transcription level in Gossypium hirsutum
GhPR5R	TCAATGCAAAGGTTGGGGTG
AtActin2F	AGTGTCTGGATCGGTGGTTC	Arabidopsis internal reference gene Actin2 used for qPCR
AtActin2R	CCCCAGCTTTTTAAGCCTTT
AtPR5F	CGTCGACGGTTACAATGTAAAG	Validation of AtPR5 gene transcription level in Arabidopsis thaliana
AtPR5R	CAAATCTCGTTGATGTCCGAGA
NtEF1αF	AGCCAAACCCTAGCTCCATT	Tobacco internal reference gene EF1α used for qPCR
NtEF1αR	GATGAAGATACTCACAGAAAGA
NtPR5F	CTCATGCTGCCACTTTTGAC	Validation of NtPR5 gene transcription level in Nicotiana tabacum
NtPR5R	CTCCAAGATTGGCCTGAGTC
SlActinF	GGTGTGATGGTGGGTATGG	Tomato internal reference gene Actin used for qPCR
SlActinR	GCTGACAATTCCGTGCTC
SlPR5F	GGCTACTTGACATCTTCTT	Validation of SlPR5 gene transcription level in Solanum lycopersicum
SlPR5R	GGGTATGGACAGTTGTT
Transient expression
PevD1F	GAATTCATGCAGTTCACCCTCGCCGC	Amplification of pevd1 full-length for inserting into plasmid pYBA1132
PevD1R	GGTACCTTAAGCCTCGGCGGGAGCGT
PevD1-ΔSPF	GAATTCGCCCCCGCGTCTCCCGGCTC	Amplification of pevd1 without signal peptide for inserting into plasmid pYBA1132
PevD1-ΔSPR	GGTACCTTAAGCCTCGGCGGGAGCGT
